# Supplementary material for: [68Ga]FAPI PET for Imaging and Treatment Monitoring in a Preclinical Model of Pulmonary Fibrosis: Comparison to [18F]FDG PET and CT
Source: Pharmaceuticals (Basel). 2024 Jun 3;17(6):726. doi: 10.3390/ph17060726 (PMC11206307; doi:10.3390/ph17060726)
Supplement: Supplementary file 1 [file pharmaceuticals-17-00726-s001.zip]

Archive with 1 entries (1 files):
- pharmaceuticals-2988452-supplementary.pdf
